# Supplementary material for: Geriatric Assessment as an Important Tool for Post-Hip Surgery Prognosis in Seniors
Source: Nurs Rep. 2025 Jul 17;15(7):262. doi: 10.3390/nursrep15070262 (PMC12299817; doi:10.3390/nursrep15070262)
Supplement: Supplementary file 1 [file nursrep-15-00262-s001.zip]

Archive with 1 entries (1 files):
- nursrep-3710965-supplementary.pdf
